# Supplementary material for: The Anticonvulsant Effects of Different Cannabis Extracts in a Zebrafish Model of Epilepsy
Source: Biomolecules. 2025 May 1;15(5):654. doi: 10.3390/biom15050654 (PMC12108886; doi:10.3390/biom15050654)
Supplement: Supplementary file 1 [file biomolecules-15-00654-s001.zip]

Archive with 1 entries (1 files):
- biomolecules-3588986-supplementary.pdf
